# Supplementary material for: Gymnosperms of Idaho: Chemical Compositions and Enantiomeric Distributions of Essential Oils of Abies lasiocarpa, Picea engelmannii, Pinus contorta, Pseudotsuga menziesii, and Thuja plicata
Source: Molecules. 2023 Mar 8;28(6):2477. doi: 10.3390/molecules28062477 (PMC10057033; doi:10.3390/molecules28062477)
Supplement: Supplementary file 1 [file molecules-28-02477-s001.zip]

Archive with 2 entries (2 files):
- molecules-2240090_Supplementary Table S1.pdf
- molecules-2240090_Supplementary Table S2.pdf
